# Supplementary material for: The Effectiveness of Treating Osgood–Schlatter Disease (OSD) with Leukocyte-Rich Platelet-Rich Plasma (LR-PRP) Depending on the Duration of the Disease
Source: J Clin Med. 2024 Jul 19;13(14):4220. doi: 10.3390/jcm13144220 (PMC11278405; doi:10.3390/jcm13144220)
Supplement: Supplementary file 1 [file jcm-13-04220-s001.zip]

Archive with 1 entries (1 files):
- jcm-3090353-supplementary.xlsx
