# Supplementary material for: The Effectiveness of Treating Osgood–Schlatter Disease (OSD) with Leukocyte-Rich Platelet-Rich Plasma (LR-PRP) Depending on the Duration of the Disease
Source: J Clin Med. 2024 Jul 19;13(14):4220. doi: 10.3390/jcm13144220 (PMC11278405; doi:10.3390/jcm13144220)
Supplement: Supplementary file 1 [file jcm-13-04220-s001.zip › jcm-3090353-supplementary.xlsx]

## Sheet: OSD >24MC
Nazwisko	Noga	Dolegliwości (tak/nie)	Ilość iniekcji	Wiek	Płeć	Czas trwania objawów (m-ce)	Leczenie przed					Leczenie po					Inne choroby/urazy (tak/nie)	Lysholm przed	Lysholm	Delta Lys	KOOS przed	KOOS	Delta KOOS	Tegner przed	Tegner	Delta Tegner	Powrót do aktywności sprzed choroby (tak/nie)	Czas od leczenia do powrotu do aktywności (tyg.)	VAS przed	VAS po	Delta VAS	Satysfakcja z wyników leczenia (tak/nie)
							brak	unieruchomienie	rehabilitacja	zaprzestanie aktywności	leki	brak	unieruchomienie	rehabilitacja	zaprzestanie aktywności	leki
K M	P	N	2	17	m	84	X							X	X		N	85	91	-6	80	75	5	7	5	2	N	24	7	6	1	N
D K	P	T	1	14	k	36				X	X			x	x		N	90	94	-4	90	95	-5	5	5	0	N	48	6	5	1	N
W E	P	T	1	14	m	30	X					X					N	82	90	-8	78	95	-17	4	4	0	T	60	7	3	4	T
D R	P	N	2	15	m	36				X	X			X	X		N	88	82	6	88	80	8	6	5	1	n	54	6	6	0	N
C F	P	T	1	14	m	30				X		X					N	80	95	-15	78	99	-21	5	5	0	T	54	4	0	4	T
M H	P	T	1	17	m	60					X	X					N	90	90	0	88	90	-2	6	6	0	N	30	4	3	1	N
O G	L	T	4	16	m	48			X	X	X			X			N	88	92	-4	75	80	-5	5	5	0	N	30	8	2	6	N
P O	L	T	1	15	k	48	X							X			N	85	92	-7	80	87	-7	5	5	0	N	30	7	6	1	N
K M	L	N	1	15	k	48	X							x			N	77	81	-4	76	90	-14	5	5	0	N	36	7	6	1	N
M J	P	T	2	14	m	30		X		X				X			N	85	95	-10	90	93	-3	5	5	0	N	30	5	4	1	N
S M	L	T	1	16	m	48		X	X	X				X			N	90	95	-5	90	95	-5	5	5	0	N	48	7	6	1	N
N M	P	N	1	14	k	36		X	X	X	X	X					N	88	90	-2	88	90	-2	5	5	0	N	52	8	2	6	T
B B	P	N	1	17	m	54			X	X	X				X		N	90	92	-2	90	95	-5	8	8	0	T	30	8	1	7	T
B A	L	T	1	13	m	24			X		X			X		X	N	69	95	-26	76	100	-24	7	9	-2	T	30	7	0	7	T
K G	P	N	1	14	m	36			X		X			X		X	N	90	95	-5	88	100	-12	7	8	-1	T	26	6	1	5	T
B R	P	T	1	12	k	24			X	X	X	X					N	77	90	-13	77	95	-18	4	6	-2	T	60	7	1	6	T
K E	P	N	1	14	k	30				X		X					N	85	95	-10	82	100	-18	8	9	-1	T	54	5	0	5	T
O K	P	T	1	14	k	24			X		X	X					N	77	95	-18	70	97	-27	4	5	-1	T	48	7	1	6	T
E W	P	N	1	13	m	24			X	X	X			X			N	82	95	-13	80	98	-18	5	5	0	T	30	8	0	8	T
K L	L	T	1	12	m	30			X	X	X			X			N	90	95	-5	90	98	-8	4	5	-1	T	30	9	0	9	T
K L	L	N	1	12	m	24			X			X					N	82	95	-13	75	100	-25	7	7	0	T	36	9	0	9	T
G M	P	N	1	12	k	24		x		X		X					N	77	95	-18	68	99	-31	5	5	0	T	54	4	0	4	T
R P	P	N	1	14	m	36			X		X			X		X	N	90	95	-5	88	97	-9	6	7	-1	T	48	6	0	6	T
K O	P	N	1	15	m	36				X	X			X		X	N	90	90	0	90	92	-2	6	6	0	N	48	6	3	3	N
O K	L	N	1	13	m	30			X			X					N	82	95	-13	80	99	-19	6	7	-1	T	36	8	0	8	T
P L	P	T	2	17	k	72		X		X	X			X	X	X	N	82	88	-6	80	75	5	4	4	0	N	24	7	6	1	N
C E	L	N	2	15	m	36			X	X	X	X					N	90	95	-5	90	97	-7	6	7	-1	T	54	8	2	6	T
T G	P	N	1	14	m	24				X		X					N	92	95	-3	90	100	-10	4	5	-1	T	54	4	0	4	T
M N	L	N	2	15	k	24	X					X					N	82	95	-13	85	100	-15	5	7	-2	T	24	7	0	7	T
P I	L	T	2	16	m	48			X	X	X	X					N	88	90	-2	90	90	0	5	5	0	N	30	8	7	1	N
O L	P	T	2	16	m	48	X							X	X	X	N	85	82	3	85	82	3	5	5	0	N	30	7	6	1	N
N C	P	N	1	12	m	24		X	X	X				X			N	85	95	-10	86	93	-7	5	6	-1	T	30	8	1	7	T
N O	P	N	1	12	k	24		X	X	X	X	X					N	85	100	-15	90	100	-10	5	6	-1	T	52	8	0	8	T
S L	P	T	2	14	m	48		X	X	X	X			X	X	X	N	82	82	0	80	84	-4	4	4	0	N	75	6	5	1	N
M B	L	T	1	17	k	54			X	X	X				X		N	98	95	3	90	99	-9	7	8	-1	T	30	8	0	8	T
A E	P	N	1	14	m	30				X		X					N	88	95	-7	90	97	-7	7	8	-1	T	54	5	0	5	T
C J	P	T	1	15	m	36			X	X		X					N	82	95	-13	82	95	-13	4	5	-1	T	24	6	1	5	T
R T	P	T	1	14	m	36			X	X	X			X			N	90	95	-5	90	97	-7	4	5	-1	T	30	6	0	6	T
N K	P	N	1	13	m	30			X		X			X		X	N	88	95	-7	86	97	-11	7	8	-1	T	48	6	1	5	T
Z T	P	N	1	15	m	36			X		X			X		X	N	89	95	-6	80	97	-17	7	9	-2	T	48	7	0	7	T
J H	P	N	1	16	m	30			X		X			X		X	N	90	95	-5	90	97	-7	7	9	-2	T	56	6	0	6	T
H G	P	N	2	14	m	36			X	X	X	X					N	90	98	-8	86	98	-12	6	7	-1	T	54	8	2	6	T
K P	P	T	2	17	k	72	X					X					N	90	91	-1	88	86	2	4	4	0	N	24	7	4	3	N
M P	P	T	1	17	m	60					X	X					N	90	90	0	90	92	-2	6	7	-1	N	30	6	2	4	N
K P	L	T	2	14	m	48			X	X	X	X					N	88	92	-4	85	90	-5	5	5	0	N	30	8	2	6	N
J D	P	T	1	15	m	48	X					X					N	82	82	0	82	86	-4	5	5	0	N	36	7	4	3	N
A C	P	N	1	17	m	54			X	X	X				X		N	90	95	-5	90	97	-7	7	8	-1	T	30	8	2	6	T
D E	P	N	1	14	k	30			X		X			X		X	N	90	95	-5	90	97	-7	6	8	-2	T	26	6	1	5	T
M N	P	N	1	12	m	36			X	X	X	X					N	90	95	-5	80	95	-15	8	9	-1	N	62	9	1	8	T
J K	P	T	1	13	m	30				X		X					N	90	95	-5	92	100	-8	8	9	-1	T	54	5	0	5	T
M T	P	N	1	13	k	30			X		X			X		X	N	85	95	-10	88	100	-12	8	9	-1	T	48	6	0	6	T
K M	L	N	1	15	k	48	X							x			N	77	81	-4	76	90	-14	5	5	0	N	36	7	4	3	N
M J	P	T	2	14	m	30		X		X				X			N	85	95	-10	90	93	-3	5	5	0	N	30	8	3	5	N
S M	L	T	1	16	m	48		X		X				X			N	90	95	-5	90	95	-5	5	5	0	N	48	8	3	5	N
N L	P	N	1	14	k	36		X	X	X	X	X					N	88	90	-2	88	90	-2	5	5	0	N	52	8	2	6	T
B B	P	N	1	17	m	54			X	X	X				X		N	90	92	-2	90	95	-5	8	8	0	T	30	8	1	7	T
B A	L	T	1	14	m	48			X		X			X		X	N	69	95	-26	76	100	-24	7	9	-2	T	30	7	0	7	T
K G	P	N	1	13	m	30			X		X			X		X	N	90	95	-5	88	100	-12	7	8	-1	T	26	6	1	5	T
T B	P	T	1	12	k	24			X	X	X	X					N	77	90	-13	77	95	-18	4	6	-2	T	60	7	1	6	T
K E	P	N	1	14	k	30				X		X					N	85	95	-10	82	100	-18	8	9	-1	T	54	5	0	5	T
K N	L	N	1	15	k	48	X							x			N	77	81	-4	76	90	-14	5	5	0	N	36	7	4	3	N
M J	P	T	2	14	m	30		X		X				X			N	85	95	-10	90	93	-3	5	5	0	N	30	8	3	5	N
M P	L	T	1	17	k	54			X	X	X				X		N	98	95	3	90	99	-9	7	8	-1	T	30	8	0	8	T
A E	P	N	1	14	m	36				X		X					N	88	95	-7	90	97	-7	7	8	-1	T	54	5	0	5	T
C J	P	T	1	15	m	36			X	X		X					N	82	95	-13	82	95	-13	4	5	-1	T	24	6	1	5	T
R I	P	T	1	14	m	30			X	X	X			X			N	90	95	-5	90	97	-7	4	5	-1	T	30	6	0	6	T
N K	P	N	1	13	m	30			X		X			X		X	N	88	95	-7	86	97	-11	7	8	-1	T	48	6	1	5	T
Z T	P	N	1	15	m	36			X		X			X		X	N	89	95	-6	80	97	-17	7	9	-2	T	48	7	0	7	T
J H	P	N	1	16	m	48			X		X			X		X	N	90	95	-5	90	97	-7	7	9	-2	T	56	6	0	6	T
P O	P	N	1	14	m	36			X	X	X	X					N	90	98	-8	86	98	-12	6	7	-1	T	54	8	2	6	T
K P	P	T	2	17	k	72	X					X					N	90	91	-1	88	86	2	4	4	0	N	24	7	4	3	N
M P	P	T	2	17	m	60				X	X	X					N	90	90	0	90	92	-2	6	7	-1	N	30	6	2	4	N
K P	L	T	2	14	m	48			X	X	X	X					N	88	92	-4	85	90	-5	5	5	0	N	30	7	6	1	N
M J	P	T	2	14	m	36		X		X				X			N	85	95	-10	90	93	-3	5	5	0	N	30	7	6	1	N
C J	P	T	1	15	m	36			X	X		X					N	82	95	-13	82	95	-13	4	5	-1	T	24	6	1	5	T
SREDNIA:			1.25	14.2917		37.5														0			0			0					0
																		86.04	92.72	-6.68	84.8267	94.0533	-9.22667	5.68	6.32	-0.64		39.96	6.76	1.97333	4.78667

## Sheet: OSD<12MC
Nazwisko	Noga	Dolegliwości (tak/nie)	Ilość iniekcji	Wiek	Płeć	Czas trwania objawów (m-ce)	Leczenie przed					Leczenie po					Inne choroby/urazy (tak/nie)	Lysholm przed	Lysholm	delta Lys	KOOS przed	KOOS	delta KOOS	Tegner przed	Tegner	delta Tegner	Powrót do aktywności sprzed choroby (tak/nie)	Czas od leczenia do powrotu do aktywności (tyg.)	VAS przed	VAS po	delta VAS	Satysfakcja z wyników leczenia (tak/nie)
							brak	unieruchomienie	rehabilitacja	zaprzestanie aktywności	leki	brak	unieruchomienie	rehabilitacja	zaprzestanie aktywności	leki
R M	L	N	1	12	k	6			X	X		X					N	72	95	-23	77	100	-23	4	5	-1	T	36	6	0	6	T
G Z	P	T	1	14	m	3		X				X					N	67	95	-28	70	100	-30	5	6	-1	T	30	8	0	8	T
H K	P	N	1	11	k	9			X	X						X	N	78	95	-17	88	99	-11	9	10	-1	T	36	8	1	7	T
K D	L	N	2	12	m	9			X	X		X					N	82	95	-13	80	100	-20	5	6	-1	T	54	7	0	7	T
S B	L	T	2	16	m	6		X	X	X		X					N	82	95	-13	75	95	-20	5	6	-1	T	36	5	0	5	T
M T	L	N	1	12	k	6			X	X		X					N	69	95	-26	80	100	-20	6	7	-1	T	54	7	0	7	T
K T	P	T	1	14	m	9			X	X	X	X					N	77	90	-13	78	95	-17	6	7	-1	T	48	6	1	5	T
S B	L	T	2	16	m	6		X	X	X		X					N	82	95	-13	75	95	-20	5	6	-1	T	36	5	0	5	T
K R	L	N	2	13	m	9				X	X	X					N	85	95	-10	60	99	-39	7	8	-1	T	30	6	0	6	T
P O	L	N	1	14	m	6			X	X		X					N	70	95	-25	72	99	-27	7	8	-1	T	60	6	0	6	T
F T	P	T	1	12	m	6			X	X		X					N	77	95	-18	65	97	-32	7	8	-1	T	36	7	1	6	T
Z M	P	N	1	13	k	6	X					X					N	69	100	-31	78	100	-22	5	7	-2	T	48	8	0	8	T
C J	P	T	1	12	m	9			X	X		X					N	82	95	-13	80	99	-19	4	6	-2	T	24	6	1	5	T
L R	P	N	1	11	m	3			X	X		X					N	82	100	-18	80	100	-20	8	9	-1	T	24	8	0	8	T
H K	P	N	1	11	m	6		x	X	X		X					N	72	95	-23	65	99	-34	8	9	-1	T	30	8	1	7	T
K G	P	T	1	14	k	9				X			X	X	X		N	82	90	-8	86	90	-4	4	4	0	N	36	6	3	3	N
P O	P	N	1	11	m	6			X			X					N	80	95	-15	80	100	-20	6	7	-1	T	30	7	0	7	T
P I	P	T	1	12	m	9			X	X		X					N	77	90	-13	78	95	-17	4	6	-2	T	30	8	1	7	T
D E	P	N	1	12	m	3			X	X		X					N	67	100	-33	70	100	-30	8	9	-1	T	36	7	0	7	T
K S	P	T	2	12	k	9			X	X	X	X					N	90	95	-5	88	97	-9	5	6	-1	T	54	8	0	8	T
M N	P	T	1	12	m	6				X		X					N	80	95	-15	80	97	-17	6	7	-1	T	54	7	0	7	T
T R	P	T	1	13	m	9			X	X	X	X					N	82	95	-13	75	94	-19	6	7	-1	T	48	6	1	5	T
F G	P	N	3	13	m	6			X				X				N	77	95	-18	80	100	-20	7	8	-1	T	27	6	1	5	T
F G	P	N	3	13	m	6			X				X				N	77	95	-18	80	100	-20	7	8	-1	T	36	6	1	5	T
S K	L	T	2	15	m	9		X		X				X			N	88	82	6	90	80	10	5	5	0	N	36	5	3	2	N
Z K	P	N	2	11	m	6				X		X					N	85	100	-15	82	100	-18	7	8	-1	T	30	6	0	6	T
B G	P	N	1	13	m	6			X	X		X					N	88	100	-12	90	100	-10	7	9	-2	T	36	6	0	6	T
G L	P	N	1	11	m	3			X	X		X					N	70	100	-30	72	100	-28	6	8	-2	T	30	7	0	7	T
Z O	P	N	1	11	k	6	X					X					N	77	100	-23	76	100	-24	5	6	-1	T	48	7	1	6	T
M I	P	T	1	11	m	9			X	X	X	X					N	77	95	-18	75	97	-22	8	9	-1	T	62	7	1	6	T
N J	P	N	1	12	m	6			X	X		X					N	82	100	-18	80	100	-20	8	9	-1	T	24	8	0	8	T
K D	P	N	1	12	m	9		x	X	X		X					N	82	95	-13	82	97	-15	7	8	-1	T	24	7	1	6	T
K R	P	N	1	11	k	3			X			X					N	77	100	-23	78	100	-22	5	6	-1	T	30	8	0	8	T
J D	P	T	1	12	k	9				X			X	X	X		N	80	82	-2	78	80	-2	4	4	0	N	30	6	2	4	N
S R	P	N	2	11	m	3			X	X		X					N	82	100	-18	80	100	-20	5	6	-1	T	54	7	0	7	T
D E	P	N	1	13	m	9			X	X						X	N	82	95	-13	80	97	-17	8	9	-1	T	36	8	1	7	T
K A	L	T	2	11	m	6		X	X	X		X					N	72	100	-28	70	99	-29	5	6	-1	T	36	5	0	5	T
L M	P	T	1	11	m	3				X		X					N	70	100	-30	72	100	-28	6	7	-1	T	54	7	0	7	T
R P	P	T	1	12	m	9			X	X	X	X					N	77	95	-18	80	97	-17	5	7	-2	T	48	6	1	5	T
R K	P	N	3	13	m	9			X		X		X				N	82	95	-13	80	97	-17	6	7	-1	T	36	6	1	5	T
Z L	P	N	1	13	k	6	X								X		N	77	100	-23	80	99	-19	5	6	-1	T	48	7	1	6	T
C K	L	T	1	13	m	6			X	X		X					N	77	95	-18	80	95	-15	4	5	-1	T	24	6	0	6	T
T G	P	N	2	11	m	3				X		X					N	67	100	-33	70	100	-30	7	9	-2	T	30	6	0	6	T
K I	P	T	1	11	m	3			X	X		X					N	70	95	-25	71	98	-27	4	5	-1	T	30	9	0	9	T
O K	P	N	1	12	m	6			X	X		X					N	70	95	-25	72	99	-27	8	9	-1	T	30	8	1	7	T
K P	P	T	1	12	k	6		x	X	X		X					N	77	100	-23	85	100	-15	7	9	-2	T	24	6	1	5	T
G Z	P	T	1	12	m	3			X			X					N	67	95	-28	70	100	-30	5	6	-1	T	30	6	0	6	T
M Z	P	T	1	11	m	3			X			X					N	70	100	-30	72	100	-28	6	7	-1	T	30	7	0	7	T
P I	P	T	1	13	m	3			X			X					N	67	100	-33	70	100	-30	5	6	-1	T	36	8	0	8	T
N G	P	T	1	14	m	3			X			X					N	70	100	-30	74	100	-26	5	7	-2	T	30	8	0	8	T
K L	P	T	1	11	m	3			X			X					N	72	100	-28	72	100	-28	5	6	-1	T	48	7	0	7	T
R P	P	T	1	12	m	9			X	X	X	X					N	77	95	-18	80	97	-17	5	7	-2	T	48	6	1	5	T
R K	P	N	3	13	m	9			X		X		X				N	82	95	-13	80	97	-17	6	7	-1	T	36	6	1	5	T
Z P	P	N	1	13	k	6	X								X		N	77	100	-23	80	99	-19	5	6	-1	T	48	8	1	7	T
C K	L	T	1	13	m	6			X	X		X					N	77	95	-18	80	95	-15	4	5	-1	T	24	6	0	6	T
P O	P	N	2	11	m	3				X		X					N	67	100	-33	70	100	-30	7	9	-2	T	30	6	0	6	T
K I	P	T	1	11	m	3			X	X		X					N	70	95	-25	71	98	-27	4	5	-1	T	30	7	0	7	T
O L	P	N	1	12	m	6			X	X		X					N	70	95	-25	72	99	-27	8	9	-1	T	30	8	1	7	T
K J	P	T	1	12	k	6		x	X	X		X					N	77	100	-23	85	100	-15	7	9	-2	T	24	6	1	5	T
N J	P	T	1	12	m	3			X			X					N	67	95	-28	70	100	-30	5	6	-1	T	30	6	0	6	T
L T	P	T	1	11	m	3			X			X					N	70	100	-30	72	100	-28	6	7	-1	T	30	8	0	8	T
Z O	P	N	1	11	k	6	X					X					N	77	100	-23	76	100	-24	5	6	-1	T	48	8	1	7	T
M I	P	T	1	11	m	9			X	X	X	X					N	77	95	-18	75	97	-22	8	9	-1	T	62	7	1	6	T
N J	P	N	1	12	m	6			X	X		X					N	82	100	-18	80	100	-20	8	9	-1	T	24	8	0	8	T
K D	P	N	1	12	m	9		x	X	X		X					N	82	95	-13	82	97	-15	7	8	-1	T	24	7	1	6	T
K R	P	N	1	11	k	3			X			X					N	77	100	-23	78	100	-22	5	6	-1	T	30	8	0	8	T
J D	P	T	1	12	k	9				X			X	X	X	X	N	80	82	-2	78	80	-2	4	4	0	N	30	6	3	3	N
S R	P	N	2	11	m	3			X	X		X					N	82	100	-18	80	100	-20	5	6	-1	T	54	8	0	8	T
D E	P	N	1	13	m	9			X	X						X	N	82	95	-13	80	97	-17	8	9	-1	T	36	7	1	6	T
K A	L	T	2	11	m	6		X	X	X		X					N	72	100	-28	70	99	-29	5	6	-1	T	36	5	0	5	T
L M	P	T	1	11	m	3				X		X					N	70	100	-30	72	100	-28	6	7	-1	T	54	7	0	7	T
R P	P	T	1	12	m	9			X	X	X	X					N	77	95	-18	80	97	-17	5	7	-2	T	48	6	1	5	T
Z O	P	N	1	11	k	6	X					X					N	77	100	-23	76	100	-24	5	6	-1	T	48	7	1	6	T
M I	P	T	1	11	m	9			X	X	X	X					N	77	95	-18	75	97	-22	8	9	-1	T	62	8	1	7	T
G Z	P	T	1	14	m	3			X			X					N	67	95	-28	70	100	-30	5	6	-1	T	30	8	0	8	T
SREDNIA:			1.28	12.1467		6.08														0			0			0					0
																		76.3467	96.28	-19.9333	76.7067	97.7867	-21.08	5.90667	7.02667	-1.12		37.64	6.84	0.546667	6.29333
																				0			0			0
																				0			0			0
																				0			0			0
																				0			0			0					0
																				0			0			0					0
																				0			0			0					0
																				0			0			0					0
																				0			0			0					0
																				0			0			0					0
																				0			0			0					0
																				0			0			0					0
																				0			0			0					0
																				0			0			0					0
																				0			0			0					0
																				0			0			0					0
																				0			0			0					0
																				0			0			0					0
																				0			0								0
																				0			0								0
																				0			0			4					0
																				0			0								0
																				0			0								0
																				0			0								0
																				0			0								0
																							0								0
																				6			0								0
																							0								0
																							0								0
																							0								0
																															0
																							5								0
																															0
																															0
																															0
																															0
																															0
																															0
																															0
																															0
																															0
																															0
																															0
																															0
																															0
																															0
																															0
